# Supplementary material for: Alfalfa mulching improved soil health and ecosystem multifunctionality of Camellia oleifera forests on a subtropical karst brae
Source: Front Microbiol. 2026 Apr 14;17:1770805. doi: 10.3389/fmicb.2026.1770805 (PMC13121140; doi:10.3389/fmicb.2026.1770805)
Supplement: Supplementary file 5 [file Table_1.xlsx]

## Sheet: Table.S1
		Table.S1 Environmental factors used in dissection of soil microbial phylogenetic bin-based assembly mechanism
		Average height of understory vegetation
		Understory vegetation species richness
		Understory vegetation aboveground biomass
		Understory vegetation root biomass
		Understory vegetation aboveground biomass carbon content
		Understory vegetation root biomass carbon content
		Soil bulk density
		Soil total porosity
		Soil capillary porosity
		Soil noncapillary porosity
		Soil water content
		Soil organic carbon
		Soil inorganic carbon
		Soil pH
		Soil temperature
		C limitation
		P limitation
		Soil total nitrogen
		Soi total phosphorus
		Soil total potassium
		soil available nitrogen
		Soil ammonium nitrogen
		Soil nitrate nitrogen
		Soil available phosphorus
		Soil acid soluble potassium
		Soil available potassium
		Soil slowly potassium
		Soil total calcium
		Soil total magnesium
		Soil dissolved organic carbon

## Sheet: Table.S2
	Table.S2 Principal component (PC) analysis of the soil health indicators selected as the minimum dataset.Bold indicators were included in the minimum dataset.
		PC1	PC2	PC3	PC4	PC5	PC6	PC7	PC8	PC9	PC10	PC11
	Understory vegetation aboveground biomass	0.929052	-0.0206573	0.106504	-0.10325	-0.0175382	0.130015	0.0850786	0.00462772	0.126676	0.213087	-0.0680561
	Vegetation root biomass	0.833565	-0.192557	0.115501	0.0345586	0.0703661	-0.170777	0.19027	-0.291314	-0.168967	0.192253	-0.0579099
	Soil temperature	-0.961065	0.156421	-0.0131975	0.156348	0.0578617	-0.0774993	-0.0362308	0.0653877	-0.00837484	-0.0576126	-0.0718728
	Soil bulk density	-0.87002	0.245253	0.158961	0.242566	-0.215389	-0.0934104	-0.180904	-0.0621105	-0.0135678	-0.0230927	-0.00274837
	Soil total porosity	0.483216	-0.390024	-0.493238	0.0689867	0.452323	-0.0919801	0.21366	0.190843	-0.0321668	-0.134351	-0.0146936
	Soil capillary porosity	0.697702	-0.261267	-0.356924	-0.00754746	0.468665	-0.0626802	0.158009	0.155847	-0.0819798	-0.119703	-0.00501559
	Soil noncapillary porosity	-0.881635	-0.18408	-0.154121	0.192068	-0.278051	-0.0402519	0.0566801	0.00697694	0.164123	0.0247259	-0.0212578
	Soil water content	0.908962	0.0715407	0.226507	-0.0663275	0.118773	-0.00832118	-0.172743	-0.174549	-0.152867	-0.0111783	0.056764
	Soil pH	-0.732326	0.480013	0.335754	-0.00790407	-0.108619	-0.177586	-0.10268	0.0893622	-0.0255587	-0.173115	-0.0532506
	Soil organic carbon	0.466838	0.741419	-0.323197	0.153235	-0.0744483	-0.0854174	0.112146	-0.0600983	0.135065	-0.0761674	0.0250892
	Soil inorganic carbon	-0.707384	0.562287	-0.00673108	-0.0927413	-0.273847	0.0107245	0.102474	-0.213414	-0.0276595	0.00462099	-0.0396749
	Soil CO2 flux	0.818514	-0.199605	0.356104	0.0892511	-0.0682101	0.00507853	0.046741	0.229341	-0.107707	0.0282572	-0.258839
	Soil CH4 flux	0.00230279	0.130396	-0.138747	-0.456555	-0.0220625	-0.588205	-0.113394	-0.187635	0.173446	0.341908	0.230232
	Soil N2O flux	-0.613057	0.013253	-0.0480751	0.153988	0.161403	0.539977	0.362455	0.241286	0.0540058	0.13404	0.00771045
	Soil total nitrogen	0.373188	0.770629	-0.367292	0.0523239	-0.166301	-0.13473	0.207456	0.103455	0.0610856	-0.101258	-0.0166418
	Soil total phosphorus	0.391737	0.523207	-0.5537	0.0267994	-0.201776	0.326289	-0.243047	-0.18251	-0.142116	-0.0170704	0.0557337
	Soil total potassium	-0.946729	0.077448	0.00392352	-0.0815573	-0.105016	0.194836	-0.0113375	-0.0167283	-0.0518353	0.156031	-0.00893968
	Soil alkali hydrolyzed nitrogen	0.597191	0.692622	-0.290291	0.125692	0.017085	-0.0671307	0.0624874	-0.112498	0.0352015	-0.118792	-0.122467
	Soil ammonium nitrogen	0.587319	-0.435575	0.355669	0.189747	0.109767	-0.183648	-0.0848694	0.255624	-0.0771947	-0.193076	0.296592
	Soil nitrate nitrogen	0.770002	0.114948	-0.490906	-0.0939421	0.113507	0.235598	-0.0418998	0.039413	0.0334707	0.131481	-0.0541138
	Soil available phosphorus	0.594973	0.19461	-0.429232	-0.0616053	-0.212619	0.425811	-0.27915	-0.19896	-0.136561	-0.0288805	0.159594
	Soil acid soluble potassium	-0.59842	0.596859	-0.205488	0.114628	0.427033	0.0253813	-0.0984613	0.094656	0.0244569	-0.0146867	0.04468
	Soil available potassium	-0.608955	0.581203	0.0727482	0.0624846	0.451374	0.0935065	-0.0501494	0.0578694	0.148864	-0.0262672	-0.0271942
	Soil slowly potassium	-0.373631	0.419405	-0.66516	0.171699	0.231193	-0.114835	-0.157481	0.126751	-0.229663	0.0168521	0.158268
	Soil total calcium	-0.365772	0.744855	0.276822	-0.0364565	-0.433747	0.0314255	-0.0510771	0.135319	-0.072819	0.0328271	-0.118902
	Soil total magnesium	-0.95838	0.0658763	0.0303445	0.0268216	-0.103978	0.148071	-0.0231463	0.0097662	-0.0460192	0.0573675	-0.0422684
	Microbial biomass carbon	0.711101	0.658622	0.116981	0.0371584	-0.0562498	0.0536061	0.0656121	0.0764657	-0.102917	0.0473722	0.0690765
	Microbial biomass nitrogen	0.78715	0.489372	0.192692	0.0597939	-0.157648	-0.0293373	0.0713395	-0.0428836	-0.147699	-0.0986161	0.155054
	Microbial biomass phosphorus	0.867021	0.276613	0.136729	0.0994054	-0.073739	-0.118618	-0.0147505	-0.0618366	-0.210935	-0.131882	0.131304
	Soil dissolved organic carbon	0.850377	-0.356419	-0.214444	-0.061907	-0.0190057	0.0524297	-0.0421488	-0.0236536	0.202666	0.037724	0.135009
	β-1,4-Glucosidase	0.782023	0.419363	0.188252	0.0753299	0.185294	0.117469	0.0409573	0.0635281	0.032682	0.299505	-0.051992
	Cellobiohydrolase	0.850228	0.218057	0.0399021	0.1548	0.00905738	0.255545	-0.110044	0.142502	-0.0386308	-0.073447	-0.0933883
	β-1,4-N-acetylglucosamine glucosidase	0.912837	0.147077	-0.0772172	-0.0539904	0.0614783	0.0381648	-0.135511	0.112264	0.280187	0.0231038	0.0885083
	β-1,4-Xylosidase	0.781199	0.149983	-0.0420826	0.11501	0.0079613	0.107891	0.158893	0.342441	0.0983342	0.294668	0.131279
	α-1,4-Glucosidase	0.906462	0.130493	0.264663	0.175027	-0.0277536	0.0961704	0.0365124	0.191686	0.062117	0.0360294	0.0228371
	Leucine aminopeptidase	0.657003	0.539183	0.356906	-0.0107687	-0.072183	-0.0595487	-0.121939	0.126342	-0.167583	0.0152286	-0.0868347
	Acid phosphatase	0.800696	0.387528	0.281876	0.114005	0.00377043	0.126397	0.0254355	0.235299	-0.0332341	0.0307899	0.0525877
	Polyphenol oxidase	0.702462	0.0685779	0.386755	0.222589	0.18905	-0.0281267	0.311569	-0.165688	-0.264772	-0.170358	-0.115344
	Peroxidase	0.509911	0.120347	0.420389	-0.315311	0.109202	0.408094	-0.297698	0.0304637	-0.0365018	0.226228	0.0707275
	Urease	0.609193	0.213308	-0.125382	0.328306	0.0706269	-0.504145	0.245782	-0.0976786	0.0739351	0.118037	-0.114468
	Sucrase	0.784733	0.0843311	0.0194607	-0.0797749	-0.229524	0.241036	0.180014	-0.156727	0.153388	-0.327043	-0.00147922
	Bacterial Chao1	-0.871203	0.193026	0.176783	0.0190088	-0.0207586	-0.15607	0.185967	0.130156	-0.163094	0.104886	0.153585
	Bacterial Shannon	-0.812297	0.271206	0.189177	-0.0365196	-0.0640287	-0.0598297	0.323273	0.258645	0.0761268	0.0242005	0.184025
	Bacterial Simpson	-0.716011	0.203609	0.0572716	-0.105636	-0.149857	0.200113	0.303673	0.337679	0.129074	-0.150543	0.310305
	Fungal Chao1	0.20921	-0.33676	0.494041	0.48313	0.0991965	0.0598013	-0.131176	-0.333181	0.109524	-0.0833499	0.416587
	Fungal Shannon	0.159208	0.367915	0.179189	-0.766589	0.20161	-0.253038	0.0128425	0.182995	0.00781609	-0.030236	0.0639955
	Fungal Simpson	0.25907	0.401251	0.11703	-0.766432	0.288117	-0.184933	-0.0843052	-0.0207037	-0.107282	-0.135045	0.0157244
	Plant beneficial bacteria	0.81614	-0.18982	-0.197467	0.0873981	-0.365603	-0.0248094	-0.190115	0.149989	0.19982	-0.0798737	0.0940416
	Phytopathogen bacteria	0.478858	0.282982	0.0176224	0.590595	-0.171596	-0.401405	-0.0565121	-0.0181578	0.130157	0.269715	0.0223888
	Fungal pathotroph	-0.682658	0.0716061	0.232456	0.217513	0.479688	0.278559	-0.23632	-0.0766611	-0.0371502	0.125111	-0.0731348
	Fungal symbiotroph	-0.261233	0.535003	0.292733	-0.0194882	0.26634	0.142393	0.0248963	-0.312262	0.58303	-0.116067	-0.0174066
	Plant pathogen	-0.411063	0.540979	0.126219	0.305246	0.581195	-0.0539643	-0.132527	-0.188258	0.0581462	-0.0488213	0.037222
	Arbuscular mycorrhizal	0.764526	-0.131627	0.199419	-0.167464	-0.0452923	-0.023966	-0.0551893	0.0584212	0.444336	-0.132523	-0.221208
	Ectomycorrhizal	0.143728	0.0900227	0.0415608	-0.22649	0.0123803	0.279487	0.706047	-0.510862	-0.0877316	0.109399	0.125058
	SS loadings	25.9055	7.51972	3.88268	2.90592	2.63054	2.36665	1.82922	1.70329	1.32517	1.01808	0.87631
	Proportion Varition	0.479732	0.139254	0.0719015	0.0538133	0.0487137	0.0438268	0.0338744	0.0315425	0.0245402	0.0188533	0.016228
	Cumulative Variton	0.479732	0.618986	0.690888	0.744701	0.793415	0.837242	0.871116	0.902659	0.927199	0.946052	0.96228
	Proportion Explained	0.498537	0.144713	0.07472	0.0559227	0.0506232	0.0455447	0.0352023	0.0327789	0.0255022	0.0195924	0.0168641
	Cumulative Proportion	0.498537	0.64325	0.71797	0.773892	0.824515	0.87006	0.905262	0.938041	0.963544	0.983136	1
